# Supplementary material for: Comprehensive Evaluation of End-Point Free Energy Techniques in Carboxylated-Pillar[6]arene Host–Guest Binding: III. Force-Field Comparison, Three-Trajectory Realization and Further Dielectric Augmentation
Source: Molecules. 2023 Mar 19;28(6):2767. doi: 10.3390/molecules28062767 (PMC10059726; doi:10.3390/molecules28062767)
Supplement: Supplementary file 1 [file molecules-28-02767-s001.zip]

Archive with 1 entries (1 files):
- molecules-2276401-supplementary.pdf
